# Supplementary material for: Development and Validation of the Adolescent Sexting Scale (A-SextS) with a Spanish Sample
Source: Int J Environ Res Public Health. 2020 Oct 31;17(21):8042. doi: 10.3390/ijerph17218042 (PMC7663141; doi:10.3390/ijerph17218042)
Supplement: Supplementary file 1 [file ijerph-17-08042-s001.zip]

Archive with 5 entries (5 files):
- Appendix 1. Original video tutorial administered.mp4
- Appendix 2. Studies included in the review of measures.docx
- Appendix 3. Final version of A-SextS.docx
- Appendix 4. Refined version of A-SextS.docx
- en.Supplementary Materials.docx
